# Supplementary material for: Insights into Species Preservation: Cryobanking of Rabbit Somatic and Pluripotent Stem Cells
Source: Int J Mol Sci. 2020 Oct 2;21(19):7285. doi: 10.3390/ijms21197285 (PMC7582889; doi:10.3390/ijms21197285)
Supplement: Supplementary file 1 [file ijms-21-07285-s001.zip]

Archive with 10 entries (9 files):
- supplementary files ijms-903345-revised/
- supplementary files ijms-903345-revised/Lucie-FigS5.eps
- supplementary files ijms-903345-revised/Lucie-FigS4.eps
- supplementary files ijms-903345-revised/Lucie-TableS3.docx
- supplementary files ijms-903345-revised/Lucie-FigS3.eps
- supplementary files ijms-903345-revised/Lucie-FigS2.eps
- supplementary files ijms-903345-revised/Lucie-TableS2.docx
- supplementary files ijms-903345-revised/Lucie-FigS1.eps
- supplementary files ijms-903345-revised/Lucie-TableS4.docx
- supplementary files ijms-903345-revised/Lucie-TableS1.docx
